# Supplementary material for: Mechanism Underlying Ganoderma lucidum Polysaccharide Biosynthesis Regulation by the β-1,3-Glucosyltransferase Gene gl20535
Source: J Fungi (Basel). 2025 Jul 17;11(7):532. doi: 10.3390/jof11070532 (PMC12295571; doi:10.3390/jof11070532)
Supplement: Supplementary file 1 [file jof-11-00532-s001.zip]

Archive with 1 entries (1 files):
- jof-3738654-supplementary.pdf
